# Supplementary material for: Neurocognitive modeling of latent memory processes reveals reorganization of hippocampal-cortical circuits underlying learning and efficient strategies
Source: Commun Biol. 2021 Mar 25;4:405. doi: 10.1038/s42003-021-01872-1 (PMC7994581; doi:10.1038/s42003-021-01872-1)
Supplement: Supplementary file 3 — Supplementary Data 1 [file 42003_2021_1872_MOESM3_ESM.xlsx]

## Sheet: fig1b
Accuracy (Pre-training)	Accuracy (Post-training)		Median RT (Pre-training)	Median RT (Post-training)
0.88	0.88		2543	2328
0.88	0.88		5181	3543
0.83	0.92		5912.5	3491.5
0.88	0.96		5261	3497
0.58	0.96		3717.5	3643
0.5	0.83		683	3431.5
0.83	0.88		4563	3777
0.5	0.78		3255	2992
0.88	0.92		4051	3476.5
0.75	0.92		3961	2388.5
0.88	1		4456	2115
0.83	0.86		4281	3152.5
0.96	0.92		2933	2068
0.96	1		2869	1872
0.88	0.83		2643	2419
0.75	0.63		3844	2490
0.92	0.88		4178.5	3697
0.96	0.92		5036	4807
0.79	0.96		4762	3955
0.83	1		3644	2701.5
0.71	1		5292	2898
0.75	0.64		3481	1070.5
0.63	0.96		4472	3653
0.71	0.96		4370	4463
0.88	0.96		2719	2467
0.71	0.79		6009	3471
0.63	0.79		4111	3872
0.83	0.96		4767	3973
0.58	0.75		1170.5	3890.5
0.92	1		3299	2901.5
0.79	0.88		3802	3902
1	1		1466	1313.5
1	0.83		3720	2871.5
0.96	1		3755	2693
0.96	1		4047	3390

## Sheet: fig2b
Memory retrieval use (Pre-training)	Memory retrieval use (Post-training)		Memory retrieval efficiency (Pre-training)	Memory retrieval efficiency (Post-training)
0.4271	0.2161		0.7964	1.1801
0.9948	1		0.4543	0.5878
0.128	0.4615		1.0053	1.4392
0.0691	0.6151		0.7559	1.042
0.0589	0.1807		0.978	1.4001
0.4878	0.8797		0.8531	1.6122
0.0413	0.7282		0.8849	1.5667
0.5085	1		0.4634	0.4605
0.4602	0.7617		0.9418	1.4358
0.6775	0.9936		0.4065	1.068
0.1235	0.5748		0.452	0.8448
0.2103	0.3136		0.6355	1.3706
0.7008	0.7947		0.6096	1.2519
0.2598	0.9447		0.3114	1.0294
0.9992	1		0.3106	0.7961
0.2789	0.6783		1.1228	1.728
0.6341	0.4919		0.6817	1.1074
0.9971	0.5911		0.2921	0.7031
0.9989	0.2403		0.8385	1.3532
0.6775	0.9172		0.3041	0.6495
0.3188	0.2227		0.7562	1.1798
0.2623	0.2706		1.1234	1.5976
0.9995	0.6029		0.3279	0.8126
1	0.5229		1.275	1.9737
0.0705	0.2129		0.6778	1.111
0.4818	0.7771		0.7945	1.5318
0.6639	0.4889		0.5315	0.8246
0.977	0.9812		2.2436	3.0386
0.5288	0.4695		0.6986	0.9839
0.626	0.3965		0.8396	1.0182
0.3073	0.4649		0.8283	0.9752
0.2732	0.41		1.2725	1.9763
1	0.5399		0.8658	1.3339
0.4304	0.5258		1.2374	1.6834
0.8684	0.9999		1.2018	1.8164

## Sheet: fig4
Change in modular network organization with training	Change in accuracy with training
0.9663	0
0.9683	0
0.9467	0.09
0.9161	0.08
0.9942	0.38
0.9919	0.33
0.9189	0.05
0.9967	0.28
0.9667	0.04
0.9994	0.17
0.9959	0.12
0.9951	0.03
0.9668	-0.04
0.9669	0.04
0.9499	-0.05
0.9434	-0.12
0.8758	-0.04
0.9907	-0.04
1	0.17
0.891	0.17
0.9849	0.29
0.9287	-0.11
0.966	0.33
0.9871	0.25
0.9779	0.08
0.9501	0.08
0.9801	0.16
0.9716	0.17
0.9904	0.08
0.9418	0.09
0.9732	0
0.934	-0.17
0.979	0.04
0.9146	0.04

## Sheet: fig5a
Hippocampus Diversity Coefficient (Pre-training)	Hippocampus Diversity Coefficient (Post-training)
0.0963	0.3496
0.9887	0.2919
0.5458	0.5732
0.9863	0.9019
0.8049	0
0.8213	0.3219
0.9861	0.8136
0.8243	0
0.7903	0
0.7191	0.9588
0.367	0
0	0.7787
0	0
0.9394	0.146
0.2574	0.9995
0.3275	0.6634
0	0.2352
0.7338	0.7132
0.8925	0.5906
0.9991	0
0.8059	0.4068
0.9533	0.6439
0.2698	0.2144
0.9355	0
0.5816	0.6676
0.4771	0.4078
0.6958	0.2296
0.6905	0.5098
0.9832	0.43
0.8142	0.3785
0.721	0.7856
0.9933	0.1153
0.3351	0.9996
0.9745	0.8265
0	0

## Sheet: fig5b
Insula Diversity Coefficient (Pre-training)	Insula Diversity Coefficient (Post-training)
0.7189	0.9474
0.6014	0.1505
0.9879	0.6442
0.9106	0.944
0.6661	0.948
0.9947	0.1831
0.9987	0.8792
0.4436	0.8013
0.9021	0.498
0.9381	0.9645
0.9684	0.9996
0.8678	0.9986
0.9617	0.2848
0.9427	0.7784
0.991	0.9688
0.9065	0.9912
0.9246	0.243
0.9999	0.6289
0.9949	0.9973
0.9567	0.9028
0.9735	0.8415
0.9998	0.9171
0.9935	0.373
0.9734	0.8451
0.9436	0.7141
0.9995	0.5302
0.8092	0.8724
0.4274	0.9138
0.9298	0.654
0.3676	0.6741
0.7317	0.8302
0.9874	0.4805
0.9984	0.9958
0.9999	0.8242
0.9821	0

## Sheet: fig5c
IPS L Diversity Coefficient (Pre-training)	IPS L Diversity Coefficient (Post-training)
0.9087	0.931
0.8486	0.5904
0.9702	0.6574
0.8668	0.8854
0.9799	0.9842
0.5631	0.3637
0.9975	0.7141
0.9757	0.9998
0.7096	0.7671
0.6689	0.7791
0.4608	0.9448
0.9161	0.9993
0.9558	0.2815
0.9994	0.4921
0.9885	0.9417
0.9331	0.5334
0.9458	0.182
0.9618	0.8139
0.9745	0.9836
0.8002	0.9999
0.8548	0.4772
0.8922	0.962
0.9159	0.872
0.8738	0.9985
0.9572	0.8202
0.9918	0.8587
0.6059	0.8813
0.8159	0.9779
0.9869	0.8264
0.9999	0.1879
0.9471	0.9677
0.9965	0.7201
0.857	0.9965
0.8791	0.9199
0.9996	0

## Sheet: fig5d
IPS R Diversity Coefficient (Pre-training)	IPS R Diversity Coefficient (Post-training)
0.6431	0.9091
0.7704	0.6438
0.9425	0.7894
0.9056	0.9987
0.9828	0.9863
0.8897	0.6982
0.9827	0.9199
0.9572	0.4191
0.8341	0.7899
0.944	0.1832
0.6669	0.5924
0.9995	0.9741
0.9304	0
0.976	0.9767
0.5992	0.9967
0.9606	0.9755
0.9938	0.9759
0.9135	0.7418
0.9507	0.9919
0.7668	1
0.9689	0.7896
0.6835	0.9546
1	0.3836
0.9379	0.9982
0.538	0.6842
0.7594	0.5968
0.8914	0.7871
0.9052	0.9433
0.9893	0.907
0.9792	0.422
0.7845	0.931
0.9837	0.382
0.6904	0.9982
0.9996	0.7874
0.9884	0.0291

## Sheet: fig6a
Change in hippocampus diversity coefficient with training	Change in accuracy with training
0.2533	0
0.3359	-0.12
0.2352	-0.04
-0.0206	-0.04
-0.3019	0.17
-0.9991	0.17
-0.3992	0.29
-0.3094	-0.11
-0.6968	0
-0.0555	0.33
0.0274	0.09
-0.0844	0.08
-0.8049	0.38
-0.9355	0.25
-0.4995	0.33
0.086	0.08
-0.0693	0.08
-0.4662	0.16
-0.1725	0.05
-0.8243	0.28
-0.1807	0.13
-0.7903	0.04
-0.5532	0.17
-0.4357	0.08
0.2397	0.17
-0.367	0.12
0.0647	0.09
-0.8781	0
0.7787	0.03
0.6645	-0.17
0	-0.04
-0.1481	0.04
-0.7935	0.04
0.7421	-0.05
0	0.04

## Sheet: fig6b
Change in IPS diversity coefficient with training	Change in accuracy with training
0.14415	0
-0.1924	-0.12
-0.39085	-0.04
-0.1598	-0.04
0.02515	0.17
0.21645	0.17
-0.27845	0.29
0.17045	-0.11
-0.1924	0
-0.33015	0.33
-0.23295	0.09
0.05585	0.08
0.0039	0.38
0.0925	0.25
-0.19545	0.33
0.0046	0.08
-0.14785	0.08
0.08555	0.16
-0.1731	0.05
-0.257	0.28
0.10005	0.13
0.00665	0.04
-0.1214	0.17
-0.6846	0.08
-0.3253	0.17
0.20475	0.12
0.08355	0.09
-0.43905	0
0.0289	0.03
0.22365	-0.17
-0.80235	-0.04
-0.0857	0.04
-0.2533	0.04
0.17535	-0.05
-0.97945	0.04

## Sheet: fig6c
Change in hippocampus diversity coefficient with training	Change in memory retrieval efficiency with training
0.2533	0.3836
0.3359	0.1335
0.2352	0.4338
-0.0206	0.286
-0.3019	0.4221
-0.9991	0.7591
-0.3992	0.6818
-0.3094	-0.003
-0.6968	0.494
-0.0555	0.6614
0.0274	0.3928
-0.0844	0.735
-0.8049	0.6422
-0.9355	0.718
-0.4995	0.4854
0.086	0.6052
-0.0693	0.4257
-0.4662	0.411
-0.1725	0.5146
-0.8243	0.3454
-0.1807	0.4237
-0.7903	0.4742
-0.5532	0.4847
-0.4357	0.6987
0.2397	0.4332
-0.367	0.7372
0.0647	0.2931
-0.8781	0.795
0.7787	0.2852
0.6645	0.1785
0	0.1469
-0.1481	0.7038
-0.7935	0.4681
0.7421	0.446
0	0.6146

[truncated: 1 more sheets: fig6d]
